# Supplementary material for: Inhibitory Effect of Select Nitrocompounds and Chlorate against Yersinia ruckeri and Yersinia aleksiciae In Vitro
Source: Pathogens. 2022 Nov 19;11(11):1381. doi: 10.3390/pathogens11111381 (PMC9693156; doi:10.3390/pathogens11111381)
Supplement: Supplementary file 1 [file pathogens-11-01381-s001.zip]

Archive with 1 entries (1 files):
- Yersinia alekisciae Annotations.xlsx
